# Supplementary material for: Patterns of Reproductive Management in Sheep and Goat Farms in Greece
Source: Animals (Basel). 2022 Dec 7;12(24):3455. doi: 10.3390/ani12243455 (PMC9774088; doi:10.3390/ani12243455)
Supplement: Supplementary file 1 [file animals-12-03455-s001.zip]

Archive with 1 entries (1 files):
- animals-2057923-SI.pdf
